# Supplementary material for: Increased localization of APP‐C99 in mitochondria‐associated ER membranes causes mitochondrial dysfunction in Alzheimer disease
Source: EMBO J. 2017 Oct 10;36(22):3356–71. doi: 10.15252/embj.201796797 (PMC5731665; doi:10.15252/embj.201796797)
Supplement: Supplementary file 2 — Source Data for Appendix [file EMBJ-36-3356-s003.zip]

Archive with 15 entries (10 files):
- EMBOJ_96797_sourcedata_Fig_S2/
- EMBOJ_96797_sourcedata_Fig_S2/.DS_Store
- __MACOSX/
- __MACOSX/EMBOJ_96797_sourcedata_Fig_S2/
- __MACOSX/EMBOJ_96797_sourcedata_Fig_S2/._.DS_Store
- EMBOJ_96797_sourcedata_Fig_S2/96797_SD_figS2F.pdf
- __MACOSX/EMBOJ_96797_sourcedata_Fig_S2/._96797_SD_figS2F.pdf
- EMBOJ_96797_sourcedata_FigS6/
- EMBOJ_96797_sourcedata_FigS6/.DS_Store
- __MACOSX/EMBOJ_96797_sourcedata_FigS6/
- __MACOSX/EMBOJ_96797_sourcedata_FigS6/._.DS_Store
- EMBOJ_96797_sourcedata_FigS6/96797_SD_ S6C,D,F.pdf
- __MACOSX/EMBOJ_96797_sourcedata_FigS6/._96797_SD_ S6C,D,F.pdf
- EMBOJ_96797_sourcedata_FigS6/96797_SD_figS6E.pdf
- __MACOSX/EMBOJ_96797_sourcedata_FigS6/._96797_SD_figS6E.pdf
